# Supplementary material for: Molecular and Structural Aspects of Clinically Relevant Mutations of SARS-CoV-2 RNA-Dependent RNA Polymerase in Remdesivir-Treated Patients
Source: Pharmaceuticals (Basel). 2023 Aug 12;16(8):1143. doi: 10.3390/ph16081143 (PMC10459223; doi:10.3390/ph16081143)
Supplement: Supplementary file 1 [file pharmaceuticals-16-01143-s001.zip]

Archive with 1 entries (1 files):
- pharmaceuticals-2530899-supplementary.pdf
